# Supplementary material for: Fatty Acids and Their Lipogenic Enzymes in Anorexia Nervosa Clinical Subtypes
Source: Int J Mol Sci. 2024 May 18;25(10):5516. doi: 10.3390/ijms25105516 (PMC11122126; doi:10.3390/ijms25105516)
Supplement: Supplementary file 1 [file ijms-25-05516-s001.zip]

Archive with 1 entries (1 files):
- ijms-2912307-supplementary.pdf
